# Supplementary material for: Rewilding Apex Predators Has Effects on Lower Trophic Levels: Cheetahs and Ungulates in a Woodland Savanna
Source: Animals (Basel). 2022 Dec 14;12(24):3532. doi: 10.3390/ani12243532 (PMC9774585; doi:10.3390/ani12243532)
Supplement: Supplementary file 1 [file animals-12-03532-s001.zip]

Archive with 1 entries (1 files):
- animals-2071544-supplementary.pdf
